# Supplementary material for: Dietary resistant starch enhances immune health of the kidney in diabetes via promoting microbially-derived metabolites and dampening neutrophil recruitment
Source: Nutr Diabetes. 2024 Jun 20;14:46. doi: 10.1038/s41387-024-00305-2 (PMC11190267; doi:10.1038/s41387-024-00305-2)
Supplement: Supplementary file 2 — Supplementary Table 1: Macronutrient composition of diets. [file 41387_2024_305_MOESM2_ESM.xlsx]

## Sheet: Sheet1
		Control Diet (SF15-021)	Resistant Starch Supplemented Diet (SF15-015)
Protein (g/kg)		200	200
Fat (g/kg)		70	70
Carbohydrates:
	Sucrose (g/kg)	50	50
	Starch (g/kg)	512	312
	Hi Maize 1043 (g/kg)	0	250
	Cellulose (g/kg)	124	74
Digestible Energy (kJ/g)		13.25	13.27
